# Supplementary material for: Hemp Seed Oil Inhibits the Adipogenicity of the Differentiation-Induced Human Mesenchymal Stem Cells through Suppressing the Cannabinoid Type 1 (CB1)
Source: Molecules. 2024 Mar 31;29(7):1568. doi: 10.3390/molecules29071568 (PMC11013118; doi:10.3390/molecules29071568)
Supplement: Supplementary file 1 [file molecules-29-01568-s001.zip]

Archive with 1 entries (1 files):
- molecules-2895791-supplementary.pdf
